# Supplementary material for: A Comprehensive Bioinformatics Analysis of Notch Pathways in Bladder Cancer
Source: Cancers (Basel). 2021 Jun 21;13(12):3089. doi: 10.3390/cancers13123089 (PMC8235546; doi:10.3390/cancers13123089)
Supplement: Supplementary file 1 [file cancers-13-03089-s001.zip]

Archive with 18 entries (16 files):
- cancers-1227629-supplementary/
- cancers-1227629-supplementary/Supplementary Files Proofs/
- cancers-1227629-supplementary/Supplementary Files Proofs/edJNCancers-1227629-supplementary.pdf
- cancers-1227629-supplementary/Supplementary Files Proofs/Table S1.xlsx
- cancers-1227629-supplementary/Supplementary Files Proofs/Table S10.xlsx
- cancers-1227629-supplementary/Supplementary Files Proofs/Table S11.xlsx
- cancers-1227629-supplementary/Supplementary Files Proofs/Table S12.xlsx
- cancers-1227629-supplementary/Supplementary Files Proofs/Table S13.xlsx
- cancers-1227629-supplementary/Supplementary Files Proofs/Table S14.xlsx
- cancers-1227629-supplementary/Supplementary Files Proofs/Table S15.xlsx
- cancers-1227629-supplementary/Supplementary Files Proofs/Table S17.xlsx
- cancers-1227629-supplementary/Supplementary Files Proofs/Table S2.xlsx
- cancers-1227629-supplementary/Supplementary Files Proofs/Table S3.xlsx
- cancers-1227629-supplementary/Supplementary Files Proofs/Table S4.xlsx
- cancers-1227629-supplementary/Supplementary Files Proofs/Table S5.xlsx
- cancers-1227629-supplementary/Supplementary Files Proofs/Table S7.xlsx
- cancers-1227629-supplementary/Supplementary Files Proofs/Table S8.xlsx
- cancers-1227629-supplementary/Supplementary Files Proofs/Table S9.xlsx
