# Supplementary material for: A Comprehensive Bioinformatics Analysis of Notch Pathways in Bladder Cancer
Source: Cancers (Basel). 2021 Jun 21;13(12):3089. doi: 10.3390/cancers13123089 (PMC8235546; doi:10.3390/cancers13123089)
Supplement: Supplementary file 1 [file cancers-13-03089-s001.zip › cancers-1227629-supplementary/Supplementary Files Proofs/Table S1.xlsx]

## Sheet: Sheet1
Table S1. Demographics of controls in present study based on GTEx and TCGA-BLCA (n=40)
ID in GTEx	Gender	Rang of age(years)	ID in TCGA-BLCA	Gender	Rang of age(years)	Age(years)	Race
GTEX.OIZF.1926.SM.7PBZS	male	60-69	TCGA.GD.A3OQ.	male	40-49	48	white
GTEX.P44H.2226.SM.E9U4P	male	40-49	TCGA.GD.A2C5.	female	50-59	53	white
GTEX.QEL4.1826.SM.EZ6KU	male	50-59	TCGA.BT.A2LA.	male	50-59	54	white
GTEX.RN64.2426.SM.EZ6L2	male	50-59	TCGA.K4.A54R.	male	50-59	59	white
GTEX.RU72.2526.SM.EWRML	female	50-59	TCGA.CU.A0YN.	male	60-69	60	white
GTEX.S32W.1126.SM.4AD5V	female	50-59	TCGA.BL.A13J.	male	60-69	65	white
GTEX.S33H.1926.SM.EYYVH	male	30-39	TCGA.K4.A5RI.	female	60-69	67	white
GTEX.S3XE.1226.SM.4AD4L	male	50-59	TCGA.BT.A20U.	female	>70	70	white
GTEX.S4Q7.0926.SM.4AD5D	male	20-29	TCGA.GC.A3BM.	male	>70	70	white
GTEX.S4UY.0926.SM.4AD6O	female	40-49	TCGA.BT.A20W.	male	>70	71	white
GTEX.S95S.0626.SM.EZ6L8	male	60-69	TCGA.BT.A20N.	male	>70	72
GTEX.SE5C.1026.SM.4BRUG	female	40-49	TCGA.BT.A2LB.	female	>70	73	white
GTEX.SNMC.0826.SM.4DM66	male	20-29	TCGA.BT.A20Q.	male	>70	73	white
GTEX.SNOS.0526.SM.4DM54	male	40-49	TCGA.K4.A3WV.	female	>70	77	white
GTEX.T2YK.2326.SM.EZ6LA	male	50-59	TCGA.BT.A20R.	female	>70	79	white
GTEX.T5JW.1026.SM.EZ6LR	female	20-29	TCGA.GC.A3WC.	female	>70	80	white
GTEX.T6MN.2226.SM.EVYAM	male	50-59	TCGA.GD.A3OP.	female	>70	84	white
GTEX.TMMY.1526.SM.4DXST	female	40-49	TCGA.CU.A0YR.	male	>70	84	white
GTEX.U3ZM.0826.SM.4DXU6	male	40-49	TCGA.GC.A6I3.	female	>70	90	black or african american
GTEX.U3ZN.1226.SM.4DXUD	female	30-39
GTEX.U4B1.1226.SM.4DXT7	male	40-49
	male=14			male=10
	female=7			female=9
	n=21			n=19
