# Supplementary material for: A Comprehensive Bioinformatics Analysis of Notch Pathways in Bladder Cancer
Source: Cancers (Basel). 2021 Jun 21;13(12):3089. doi: 10.3390/cancers13123089 (PMC8235546; doi:10.3390/cancers13123089)
Supplement: Supplementary file 1 [file cancers-13-03089-s001.zip › cancers-1227629-supplementary/Supplementary Files Proofs/Table S13.xlsx]

## Sheet: Sheet1
	Table S13. The meta-analysis based on infiltrating bladder urothelial carcinoma vs. normal samples
	Name	1.Dyrskjot , 2004		2.Lee , 2010		3.Sanchez-Carbayo , 2006
		p-value	fold change	p-value	fold change	p-value	fold change
	NOTCH1	0.000996	1.511	1	-1.604	0.425	1.02
	NOTCH2	0.027	1.304	0.681	-1.007	0.667	-1.067
	NOTCH3	3.16e-09	2.761	0.054	1.127	1.63e-07	1.505
	NOTCH4	1	-1.343	0.734	-1.061	1	-1.443
	JAG1	0.002	2.171	0.941	-1.202	0.003	1.621
	JAG2	0.087	1.245	0.402	1.004	1.67e-06	1.504
	DLL1			1	-1.708
	DLL3	0.096	-1.165	1.16e-05	1.597	0.321	1.074
	DLL4			0.206	1.027
	HES1	0.000585	1.923	0.794	-1.107	0.000553	2.07
	HEY1	0.998	-1.294	0.357	1.048	0.022	1.193
