# Supplementary material for: A Comprehensive Bioinformatics Analysis of Notch Pathways in Bladder Cancer
Source: Cancers (Basel). 2021 Jun 21;13(12):3089. doi: 10.3390/cancers13123089 (PMC8235546; doi:10.3390/cancers13123089)
Supplement: Supplementary file 1 [file cancers-13-03089-s001.zip › cancers-1227629-supplementary/Supplementary Files Proofs/Table S14.xlsx]

## Sheet: Sheet1
	Table S14. The venn results of subgroup analysis based on Notch receptors
	Molecular subtypes (n≥3)	TP53 mutation (n ≥ 2)	BCa vs Control	lymph nodal （n≥3）	histological subtypes	race	gender
			NOTCH1	NOTCH1	NOTCH1	NOTCH1	NOTCH1
	NOTCH2	NOTCH2	NOTCH2	NOTCH2	NOTCH2	NOTCH2	NOTCH2
	NOTCH3	NOTCH3	NOTCH3	NOTCH3	NOTCH3		NOTCH3
			NOTCH4	NOTCH4	NOTCH4	NOTCH4	NOTCH4
	Results：NOTCH2 and NOTCH3 overlap in more than 6 subgroups
	n means the significant difference number in the specific analysis
