# Supplementary material for: A Comprehensive Bioinformatics Analysis of Notch Pathways in Bladder Cancer
Source: Cancers (Basel). 2021 Jun 21;13(12):3089. doi: 10.3390/cancers13123089 (PMC8235546; doi:10.3390/cancers13123089)
Supplement: Supplementary file 1 [file cancers-13-03089-s001.zip › cancers-1227629-supplementary/Supplementary Files Proofs/Table S15.xlsx]

## Sheet: Sheet1
	Table S15. The venn results of subgroup analysis based on Notch ligands and downstream genes
	Molecular subtypes	TP53 mutation	BCa vs Control	lymph nodal （n≥2）	histological subtypes（n≥2）	race	gender
	JAG1	JAG1				JAG1
	JAG2	JAG2				JAG2	JAG2
	DLL1	DLL1	DLL1	DLL1	DLL1
	DLL3	DLL3	DLL3	DLL3	DLL3		DLL3
	DLL4	DLL4	DLL4	DLL4	DLL4	DLL4
	HES1	HES1	HES1	HES1	HES1	HES1
	HEY1	HEY1
	Results：DLL3, DLL4 and HES1 overlap in 6 subgroups
	n means the significant difference number in the specific analysis
