# Supplementary material for: A Comprehensive Bioinformatics Analysis of Notch Pathways in Bladder Cancer
Source: Cancers (Basel). 2021 Jun 21;13(12):3089. doi: 10.3390/cancers13123089 (PMC8235546; doi:10.3390/cancers13123089)
Supplement: Supplementary file 1 [file cancers-13-03089-s001.zip › cancers-1227629-supplementary/Supplementary Files Proofs/Table S17.xlsx]

## Sheet: Sheet1
	Table S17. The venn results of diagnostic, prognostic and OPLS-DA analysis
	ROC results	OPLS-DA	OS	DFS	OS-COX	DFS-COX
	NOTCH1	NOTCH1
	NOTCH2	NOTCH2	NOTCH2	NOTCH2
	NOTCH3	NOTCH3	NOTCH3	NOTCH3	NOTCH3	NOTCH3
	NOTCH4	NOTCH4
			JAG1	JAG1	JAG1
			JAG2	JAG2		JAG2
	DLL1	DLL1
	DLL3	DLL3
	DLL4	DLL4	DLL4	DLL4	DLL4
	HES1	HES1	HES1	HES1	HES1	HES1
			HEY1	HEY1
	Results：NOTCH2, NOTCH3, DLL4 and HES1 overlap in more than 4 subgroups
