# Supplementary material for: A Comprehensive Bioinformatics Analysis of Notch Pathways in Bladder Cancer
Source: Cancers (Basel). 2021 Jun 21;13(12):3089. doi: 10.3390/cancers13123089 (PMC8235546; doi:10.3390/cancers13123089)
Supplement: Supplementary file 1 [file cancers-13-03089-s001.zip › cancers-1227629-supplementary/Supplementary Files Proofs/Table S2.xlsx]

## Sheet: Sheet1
	Table S2. Diagnostic values of the components of Notch pathway
	Name	AUC	p-value	Best threshold	Sensitivity	Specificity
	NOTCH1	0.7379	<0.0001	11.9	0.586	0.9
	NOTCH2	0.7749	<0.0001	12.4	0.729	0.75
	NOTCH3	0.6783	0.0001997	13.3	57.9	0.775
	NOTCH4	0.8307	<0.0001	11.5	0.85	0.729
	JAG1	0.5224	0.6407	11.5	0.925	0.266
	JAG2	0.5011	0.9815	10.3	0.75	0.419
	DLL1	0.762	<0.0001	9.3	0.675	0.763
	DLL3	0.7924	<0.0001	2.6	0.85	0.685
	DLL4	0.6916	<0.0001	9.5	0.65	0.687
	HES1	0.7014	<0.0001	12.2	0.7	0.64
	HEY1	0.5313	0.5129	7.3	0.975	0.202
	N1-4+J1-2+D1-4+HES1+HEY1	0.544	0.4535	114.5	0.425	0.712
	N1-4	0.768	<0.0001	47.2	0.8	0.648
	J1-2+D1-4	0.489	0.1885	44.5	0.575	0.547
	D1-4	0.471	0.3191	16.9	0.975	0.089
	NOTCH1+DLL4	0.778	<0.0001	21.2	0.85	0.69
	NOTCH2+DLL4	0.816	<0.0001	21.6	0.775	0.788
	NOTCH3+DLL4	0.516	0.743	23.1	0.35	0.739
	NOTCH4+DLL4	0.776	<0.0001	19.2	0.8	0.7
	NOTCH3+DLL3	0.83	<0.0001	15.4	0.8	0.761
	NOTCH3+DLL1	0.635	0.0307	21.5	0.8	0.478
	NOTCH3+HES1	0.734	<0.0001	24.6	0.55	0.818
	JAG1+JAG2	0.525	0.5954	22.4	0.775	0.392
	HES1+HEY1	0.616	0.0159	18.9	0.375	0.872
	N3+DLL4+HES1	0.525	0.0099	22.4	0.775	0.392
	N3+JAG1+HES1	0.662	0.0007	39.4	0.95	0.313
	N3+JAG1+DLL4+HES1	0.581	0.0924	45.8	0.4	0.746
	N1-4: NOTCH1, NOTCH2, NOTCH3, NOTCH4; J1-2: JAG1, JAG2; D1-4: DLL1, DLL3, DLL4; N3: NOTCH
