# Supplementary material for: A Comprehensive Bioinformatics Analysis of Notch Pathways in Bladder Cancer
Source: Cancers (Basel). 2021 Jun 21;13(12):3089. doi: 10.3390/cancers13123089 (PMC8235546; doi:10.3390/cancers13123089)
Supplement: Supplementary file 1 [file cancers-13-03089-s001.zip › cancers-1227629-supplementary/Supplementary Files Proofs/Table S3.xlsx]

## Sheet: Sheet1
Table S3. The correlation between the components of Notch pathway and lymphocytes
Name	Full name	NOTCH1		NOTCH2		NOTCH3		NOTCH4		JAG1		JAG2		DLL1		DLL3		DLL4
		rho	p-value	rho	p-value	rho	p-value	rho	p-value	rho	p-value	rho	p-value	rho	p-value	rho	p-value	rho	p-value
Act CD8	Activated CD8 T cell	-0.08	0.105	0.018	0.717	-0.29	2.96e-09	-0.081	0.104	0.077	0.121	-0.004	0.934	0.144	0.0035	0.032	0.519	0.001	0.991
Tcm CD8	Central memory CD8 T cell	0.13	0.00865	0.426	<2.2E-16	0.019	0.708	-0.034	0.499	0.197	6.54e-05	0.024	0.625	0.041	0.411	0.009	0.857	0.048	0.335
Tem CD8	Effector memeory CD8 T cell	-0.027	0.591	0.3	7.25e-10	-0.239	1.07e-06	0.048	0.338	0.145	0.0033	0.045	0.362	0.193	8.73e-05	-0.076	0.125	0.024	0.634
Act CD4	Activated CD4 T cell	0.024	0.624	0.383	6.7e-16	-0.019	0.0164	-0.22	7.4e-06	0.164	0.000899	-0.022	0.663	0.108	0.0293	0.055	0.266	-0.163	0.000931
Tcm CD4	Central memory CD4 T cell	0.092	0.0636	0.255	1.88e-07	-0.01	0.833	0.05	0.31	0.298	1.05e-09	0.168	0.000675	0.186	0.000163	-0.119	0.0161	0.11	0.0265
Tem CD4	Effector memeory CD4 T cell	0.12	0.0156	0.261	1.02e-07	-0.066	0.186	0.241	9.36e-07	0.102	0.0401	-0.034	0.497	0.163	0.000953	-0.156	0.00156	0.218	9.14e-06
Tfh	T follicular helper cell	0.032	0.518	0.334	5.56e-12	-0.19	0.000116	0.101	0.0405	0.176	0.000348	0.051	0.3	0.243	7.66e-07	-0.004	0.942	0.11	0.026
Tgd	Gamma delta T cell	-0.026	0.594	0.154	0.00181	-0.191	0.000105	0.096	0.0536	0.118	0.0171	0.046	0.352	0.158	0.00134	0.014	0.771	0.178	0.000315
Th1	Type 1 helper cell	0.02	0.688	0.362	5.49e-14	-0.197	6.6e-05	0.14	0.00473	0.178	0.000299	0.039	0.431	0.23	2.85e-06	-0.027	0.584	0.121	0.0146
Th17	Type 17 T helper cell	-0.017	0.732	0.119	0.0159	-0.094	0.059	0.216	1.11e-05	0.083	0.0924	0.086	0.0811	0.123	0.0132	-0.14	0.00476	0.156	0.00162
Th2	Type 2 helper cell	0.095	0.0541	0.48	<2.2E-16	-0.066	0.185	-0.046	0.356	0.211	1.74e-05	0.108	0.0295	0.285	5.15e-09	0.029	0.553	0	0.996
Treg	Regulatory T cell	0.058	0.246	0.453	<2.2E-16	-0.188	0.000141	0.061	0.222	0.21	1.9e-05	0.124	0.0119	0.231	2.53e-06	0.028	0.572	0.069	0.162
Act B	Activated B cell	-0.026	0.599	0.211	1.73e-05	-0.253	2.34e-07	0.157	0.00146	0.112	0.024	0.018	0.716	0.195	7.64e-05	-0.031	0.538	0.094	0.0569
Imm B	Immature B cell	0.011	0.817	0.298	1.06e-09	-0.202	4.04e-05	0.102	0.0398	0.142	0.00407	0.013	0.796	0.184	0.000197	-0.079	0.109	0.048	0.337
Mem B	Memory B cell	0.097	0.0513	0.46	<2.2E-16	-0.071	0.153	0.101	0.0409	0.117	0.0184	-0.004	0.932	0.064	0.195	0.032	0.525	0.059	0.234
NK	Natural killer cell	-0.024	0.629	0.392	<2.2E-16	-0.192	9.48e-05	0.213	1.52e-05	0.082	0.0965	0.079	0.109	0.19	0.000113	-0.093	0.062	0.218	9.45e-06
CD56bright	CD56 bright natural killer cell	0.145	0.00347	-0.118	0.0173	0.039	0.434	-0.021	0.675	0.24	9.8e-07	0.276	1.68e-08	0.16	0.00121	-0.087	0.079	0.034	0.497
CD56dim	CD56 dim natural killer cell	0.126	0.0111	-0.139	0.00485	0.118	0.0167	-0.11	0.0262	0.167	0.000734	0.098	0.0478	-0.026	0.596	0.146	0.00313	-0.038	0.447
MDSC	Myeloid derived suppressor cell	0.025	0.613	0.348	6.55e-13	-0.18	0.000274	0.072	0.147	0.166	0.000791	0.066	0.184	0.201	4.62e-05	-0.031	0.537	0.067	0.175
NKT	Natural killer cell	0.034	0.49	0.446	<2.2E-16	-0.223	5.78e-06	0.097	0.0507	0.184	0.000192	0.122	0.0136	0.283	7.26e-09	0.025	0.608	0.091	0.0667
Act DC	Activated dendiritic cell	0.049	0.326	0.322	3.67e-11	-0.137	0.00576	-0.023	0.643	0.176	0.000356	0.069	0.164	0.15	0.0024	-0.029	0.555	0.021	0.678
pDC	Plasmacytoid dendritic cell	-0.023	0.645	0.293	1.98e-09	-0.195	7.27e-05	0.226	4.29e-06	0.004	0.941	0.069	0.163	0.186	0.000161	-0.051	0.308	0.253	2.48e-07
iDC	Immature dendritic cell	0.231	2.49e-06	0.366	2.89e-14	0.16	0.00118	0.026	0.604	0.304	4.19e-10	0.113	0.0228	0.099	0.045	-0.148	0.00282	-0.019	0.709
Macrophage	Macrophage	-0.005	0.925	0.297	1.21e-09	-0.218	9.45e-06	0.227	3.88e-06	0.112	0.0237	0.026	0.597	0.206	2.89e-05	-0.007	0.884	0.183	0.000205
Eosinophil	Eosinophil	0.089	0.0724	0.149	0.00251	-0.113	0.0225	0.4	2.44e-12	0.098	0.0469	0.127	0.0101	0.286	4.46e-09	-0.06	0.225	0.286	5.06e-09
Mast	Mast cell	-0.055	0.268	0.237	1.45e-06	-0.195	7.29e-05	0.333	7.02e-12	-0.004	0.93	-0.056	0.261	0.131	0.00817	-0.033	0.5	0.299	9.2e-10
Monocyte	Monocyte	-0.01	0.84	-0.057	0.251	-0.151	0.00226	0.183	0.000214	0.008	0.873	0.001	0.987	0.143	0.00386	-0.11	0.0268	0.245	5.94e-07
Neutrophil	Neutrophil	0.077	0.118	0.396	<2.2E-16	-0.018	0.717	0.092	0.0632	0.251	2.92e-07	0.206	2.9e-05	0.302	5.73e-10	-0.005	0.916	0.052	0.299
