# Supplementary material for: A Comprehensive Bioinformatics Analysis of Notch Pathways in Bladder Cancer
Source: Cancers (Basel). 2021 Jun 21;13(12):3089. doi: 10.3390/cancers13123089 (PMC8235546; doi:10.3390/cancers13123089)
Supplement: Supplementary file 1 [file cancers-13-03089-s001.zip › cancers-1227629-supplementary/Supplementary Files Proofs/Table S4.xlsx]

## Sheet: Sheet1
Table S4. The correlation between the components of Notch pathway and immunoinhibitors
Name	Protein abbreviatation(Human)	Full name	Regulation tendency in BCa	NOTCH1		NOTCH2		NOTCH3		NOTCH4		JAG1		JAG2		DLL1		DLL3		DLL4
				rho	p-value	rho	p-value	rho	p-value	rho	p-value	rho	p-value	rho	p-value	rho	p-value	rho	p-value	rho	p-value
ADORA2A	AA2AR	Adenosine receptor A2a	Down	-0.142	0.00408	0.017	0.73	-0.328	1.43e-11	0.271	2.9e-08	-0.118	0.0171	0.073	0.141	0.185	0.000175	0.061	0.219	0.274	2.04e-08
BTLA	BTLA	B- and T-lymphocyte attenuator	Down	0.001	0.976	0.2	4.78e-05	-0.18	0.000255	0.081	0.103	0.084	0.0912	-0.028	0.569	0.142	0.00418	-0.045	0.363	0.044	0.38
CD160	BY55	CD160 antigen	Down	-0.127	0.0104	-0.134	0.0067	-0.181	0.000241	0.112	0.0241	-0.209	2.09e-05	-0.099	0.0455	0.048	0.337	0.054	0.28	0.063	0.206
CD244	CD244	Natural killer cell receptor 2B4	Down	0.018	0.722	0.151	0.00222	-0.195	7.72e-05	-0.077	0.12	0.123	0.0133	-0.077	0.12	-0.002	0.965	0.003	0.955	-0.113	0.00221
CD274	PD1L1	Programmed cell death 1 ligand 1	Up	0.038	0.442	0.406	<2.2E-16	-0.157	0.00145	-0.195	7.65e-05	0.228	3.36e-06	0.066	0.181	0.114	0.0219	0.016	0.749	-0.13	0.0085
CD96	TACT	T-cell surface protein tactile	Down	-0.127	0.0106	-0.154	0.00179	-0.091	0.0665	0.114	0.0215	-0.074	0.136	-0.214	1.33e-05	-0.016	0.747	-0.189	0.000128	0.074	0.136
CSF1R	CSF1R	Macrophage colony-stimulating factor 1 receptor	Down	0.068	0.169	0.435	<2.2E-16	-0.168	0.000643	0.096	0.0528	0.178	0.000307	0.098	0.049	0.196	7.2e-05	-0.014	0.773	0.076	0.126
CTLA4	CTLA4	Cytotoxic T-lymphocyte protein 4	Up	-0.021	0.677	0.253	2.37e-07	-0.241	8.62e-07	-0.05	0.316	0.204	3.4e-05	0.082	0.0971	0.219	8.26e-06	-0.016	0.752	-0.047	0.339
HAVCR2	HAVR2	Hepatitis A virus cellular receptor 2	Up	0.019	0.705	0.396	<2.2E-16	-0.205	3.02e-05	-0.014	0.772	0.164	0.000916	0.012	0.808	0.16	0.00116	0.013	0.8	0.006	0.903
IDO1	I23O1	Indoleamine 2,3-dioxygenase 1	Up	0.042	0.394	0.288	3.91e-09	-0.106	0.0329	-0.181	0.000251	0.289	3.31e-09	0.132	0.00768	0.211	1.79e-05	0.043	0.391	-0.122	0.014
IL10	IL10	Interleukin-10	Down	-0.044	0.371	0.325	2.22e-11	-0.219	8.53e-06	0.117	0.0183	0.034	0.491	-0.035	0.478	0.162	0.00102	0.058	0.243	0.13	0.0085
IL10RB	I10R2	Interleukin-10 receptor subunit beta	Up	-0.059	0.231	0.095	0.0555	-0.078	0.114	0.044	0.372	-0.086	0.0833	0.01	0.841	-0.024	0.628	-0.041	0.41	0.062	0.21
KDR	VGFR2	Vascular endothelial growth factor receptor 2	Down	0.053	0.282	0.036	0.466	0.15	0.00241	0.762	<2.2E-16	-0.062	0.211	0.061	0.219	0.189	0.000129	-0.17	0.000567	0.749	<2.2E-16
KIR2DL1	KI2L1	Killer cell immunoglobulin-like receptor 2DL1	Down
KIR2DL3	KI2L3	Killer cell immunoglobulin-like receptor 2DL3	Up
LAG3	LAG3	Lymphocyte activation gene 3 protein	Up	-0.046	0.356	0.223	5.91e-06	-0.264	6.95e-08	-0.146	0.00322	0.16	0.00118	0.098	0.0489	0.212	1.7e-05	0.116	0.0195	-0.116	0.0188
LGALS9	LEG9	Galectin-9	Up	-0.196	6.8e-05	-0.064	0.2	-0.173	0.00047	0.088	0.0755	-0.188	0.000136	-0.126	0.0107	-0.032	0.524	-0.131	0.00805	0.047	0.344
PDCD1	PDCD1	Programmed cell death protein 1	Down	-0.023	0.638	0.201	4.49e-05	-0.23	2.73e-06	-0.025	0.608	0.095	0.0564	0.016	0.751	0.17	0.000562	-0.008	0.865	-0.011	0.826
PDCD1LG2	PD1L2	Programmed cell death 1 ligand 2	Down	0.019	0.701	0.438	<2.2E-16	-0.231	2.52e-06	-0.037	0.458	0.24	1.06e-06	0.089	0.0728	0.21	2.01e-05	0.03	0.549	-0.012	0.811
PVRL2	NECT2	Poliovirus receptor related 2 =Nectin cell adhesion molecule 2	Up	-0.2	4.95e-05	-0.001	0.977	-0.137	0.00561	0.049	0.319	-0.257	1.52e-07	-0.152	0.00205	-0.18	0.000263	0.051	0.3	0.1	0.0441
TGFB1	TGFB1	Transforming growth factor beta-1 proprotein	Down	0.19	0.000111	0.172	0.000508	0.115	0.0206	0.034	0.497	0.33	1.08e-11	0.317	7.18e-11	0.209	2.22e-05	0.034	0.492	0.088	0.0759
TGFBR1	TGFR1	TGF-beta receptor type-1	Down	0.067	0.175	0.435	<2.2E-16	0.013	0.786	-0.013	0.799	0.272	2.71e-08	0.053	0.281	0.213	1.55e-05	0.146	0.00309	0.01	0.845
TIGIT	TIGIT	T-cell immunoreceptor with Ig and ITIM domains	Up	-0.022	0.661	0.312	1.45e-10	-0.173	0.000469	-0.073	0.142	0.164	0.000904	0	0.993	0.142	0.00407	0.011	0.827	-0.056	0.257
VTCN1	VTCN1	V-set domain-containing T-cell activation inhibitor 1	Up	-0.017	0.726	0.034	0.488	-0.038	0.443	-0.05	0.314	-0.048	0.329	-0.025	0.617	-0.174	0.000433	-0.107	0.0303	-0.115	0.0207
