# Supplementary material for: A Comprehensive Bioinformatics Analysis of Notch Pathways in Bladder Cancer
Source: Cancers (Basel). 2021 Jun 21;13(12):3089. doi: 10.3390/cancers13123089 (PMC8235546; doi:10.3390/cancers13123089)
Supplement: Supplementary file 1 [file cancers-13-03089-s001.zip › cancers-1227629-supplementary/Supplementary Files Proofs/Table S5.xlsx]

## Sheet: Sheet1
Table S5. The correlation between the components of Notch pathway and immunostimulators
Gene Name	Protein abbreviatation(Human)	Full name	Regulation tendency in BCa	NOTCH1		NOTCH2		NOTCH3		NOTCH4		JAG1		JAG2		DLL1		DLL3		DLL4
				rho	p-value	rho	p-value	rho	p-value	rho	p-value	rho	p-value	rho	p-value	rho	p-value	rho	p-value	rho	p-value
C10orf54	VISTA	V-type immunoglobulin domain-containing suppressor of T-cell activation	Down	0.02	0.688	0.089	0.0742	-0.098	0.0469	0.124	0.012	0.062	0.213	0.273	2.34e-08	0.242	8.42e-07	-0.14	0.00468	0.124	0.0125
CD27	CD27	CD27 antigen	Down	-0.051	0.299	0.13	0.00852	-0.252	2.63e-07	0.046	0.354	0.07	0.161	-0.036	0.465	0.131	0.00789	-0.05	0.313	0.043	0.391
CD276	CD276	CD276 antigen	Up	-0.016	0.753	0.168	0.000662	0.021	0.667	0.024	0.626	0.035	0.482	0.083	0.0952	0.139	0.0051	0.112	0.0242	0.098	0.0469
CD28	CD28	T-cell-specific surface glycoprotein CD28（TP44）	Down	-0.021	0.671	0.318	6.48e-11	-0.219	8.21e-06	0.141	0.00436	0.094	0.0581	-0.014	0.777	0.194	8.61e-05	-0.035	0.481	0.122	0.0134
CD40	H0YE23	Tumor necrosis factor receptor superfamily member 5	Down	0.035	0.476	-0.015	0.767	-0.018	0.716	0.128	0.00988	0.087	0.0803	0.084	0.891	0.058	0.244	-0.055	0.264	0.028	0.567
CD40LG	CD40L	CD40 molecule TNF receptor superfamily member 5 isoform 3	Down	-0.042	0.4	0.107	0.0311	-0.184	0.000184	0.171	0.000528	0.032	0.524	-0.054	0.275	0.113	0.0231	-0.122	0.0136	0.11	0.0269
CD48	CD48	CD48 antigen	Down	0.009	0.857	0.236	1.59e-06	-0.236	1.5e-06	0.084	0.0886	0.124	0.012	-0.006	0.911	0.149	0.00254	-0.042	0.398	0.07	0.158
CD70	CD70	CD70 antigen	Up	0.082	0.0971	0.258	1.42e-07	-0.158	0.00136	-0.076	0.127	0.238	1.22e-06	0.101	0.0409	0.237	1.37e-06	0.154	0.00181	-0.075	0.129
CD80	CD80	T-lymphocyte activation antigen CD80	Up	0.036	0.466	0.392	<2.2E-16	-0.17	0.00058	-0.048	0.338	0.27	3.4e-08	0.095	0.0556	0.233	2.18e-06	0.03	0.546	-0.029	0.558
CD86	CD86	T-lymphocyte activation antigen CD86	Up	0.024	0.633	0.408	<2.2E-16	-0.169	0.000636	-0.018	0.717	0.22	7.64e-06	0.073	0.143	0.2	4.76e-05	0.022	0.664	-0.029	0.564
CXCL12	SDF1	Stromal cell-derived factor 1	Down	-0.012	0.814	0.248	4.5e-07	-0.148	0.00269	0.305	3.63e-10	-0.032	0.525	-0.096	0.0517	0.069	0.163	-0.023	0.645	0.244	6.7e-07
CXCR4	CXCR4	C-X-C chemokine receptor type 4	Down	-0.023	0.65	0.105	0.0332	-0.177	0.00034	0.333	6.27e-12	-0.035	0.483	-0.003	0.958	0.16	0.0012	-0.024	0.622	0.355	1.89e-13
ENTPD1	ENTP1	Ectonucleoside triphosphate diphosphohydrolase 1	Down	0	0.996	0.222	6.12e-06	-0.137	0.00569	0.353	2.72e-13	0.037	0.45	0.074	0.137	0.211	1.77e-05	-0.037	0.462	0.323	2.94e-11
HHLA2	HHLA2	HERV-H LTR-associating protein 2	Up
ICOS	ICOS	Inducible T-cell costimulator	Up	0.005	0.914	0.322	3.64e-11	-0.216	1.1e-05	-0.043	0.384	0.238	1.28e-06	0.087	0.0809	0.225	4.7e-06	-0.022	0.655	-0.035	0.479
ICOSLG	ICOSL	ICOS ligand	Down	0.006	0.9	0.062	0.211	-0.168	0.000681	0.036	0.472	-0.12	0.0157	-0.133	0.00706	0.019	0.709	0.029	0.558	0.026	0.593
IL2RA	IL2RA	Interleukin-2 receptor subunit alpha	Up	0.008	0.877	0.375	4.51e-15	-0.202	4.16e-05	0.001	0.985	0.198	5.94e-05	0.022	0.654	0.207	2.73e-05	-0.009	0.861	0.026	0.598
IL6	IL6	Interleukin-6	Down	-0.051	0.306	0.235	1.62e-06	-0.193	9.28e-05	0.133	0.00735	0.145	0.00345	-0.013	0.788	0.196	6.83e-05	0.069	0.162	0.167	0.000724
IL6R	IL6RA	Interleukin-6 receptor subunit alpha	Down	0.258	1.39e-07	0.388	1.28e-16	0.089	0.0736	0.025	0.615	0.291	2.43e-09	0.322	3.6e-11	0.271	2.88e-08	-0.082	0.0991	-0.095	0.0556
KLRC1	NKG2A	NKG2-A/NKG2-B type II integral membrane protein	Up	0.065	0.192	0.216	1.18e-05	-0.162	0.00102	-0.157	0.00146	0.229	3.27e-06	0.14	0.00471	0.15	0.00235	-0.125	0.0115	-0.138	0.00527
KLRK1	NKG2D	NKG2-D type II integral membrane protein	Down	-0.036	0.465	0.161	0.00112	-0.25	3.49e-07	0.009	0.853	0.072	0.145	-0.022	0.655	0.136	0.00587	-0.099	0.0449	-0.018	0.712
LTA	TNFB	Lymphotoxin-alpha	Up	-0.044	0.374	0.195	7.26e-05	-0.285	5.73e-09	0.046	0.358	0.075	0.128	-0.015	0.765	0.157	0.00148	0.045	0.369	0.029	0.562
MICB	MICB	MHC class I polypeptide-related sequence B	Up	-0.099	0.0456	0.275	1.84e-08	-0.223	5.53e-06	-0.144	0.00358	-0.044	0.374	0.018	0.717	0.108	0.0297	0.034	0.495	-0.111	0.0253
NT5E	5NTD	5'-nucleotidase	Down	0.142	0.00407	0.396	<2.2E-16	-0.133	0.00721	0.083	0.0952	0.295	1.46e-09	0.288	3.58e-09	0.33	1.02e-11	-0.011	0.819	0.096	0.0537
PVR	PVR	Poliovirus receptor	Up	0.075	0.128	0.238	1.2e-06	-0.035	0.482	-0.144	0.00359	0.249	4.01e-07	0.129	0.00915	0.096	0.0516	0.28	9.82e-09	-0.068	0.17
PRAET1E	RAE1E	Retinoic acid early transcript 1E	Down	0.211	1.88e-05	0.026	0.596	0.342	1.6e-12	-0.065	0.187	0.294	1.78e-09	0.184	0.000189	0.035	0.48	-0.251	3.14e-07	-0.104	0.0357
TMEM173	STING	Stimulator of interferon genes protein	Down	0.147	0.003	0.431	2.2e-16	-0.05	0.318	0.097	0.0509	0.259	1.22e-07	0.288	3.73e-09	0.27	3.29e-08	-0.027	0.583	0.04	0.418
TMIGD2	TMIG2	Transmembrane and immunoglobulin domain-containing protein 2	Up	-0.084	0.0919	-0.254	2.31e-07	-0.188	0.000135	0.087	0.0796	-0.108	0.0299	0.015	0.764	0.048	0.335	0.002	0.97	0.087	0.0786
TNFRSF13B	TR13B	Tumor necrosis factor receptor superfamily member 13B	Down	-0.057	0.247	0.027	0.583	-0.213	1.46e-05	0.166	0.00076	0.015	0.759	-0.082	0.0972	0.114	0.0214	-0.076	0.124	0.117	0.0181
TNFRSF13C	TR13C	Tumor necrosis factor receptor superfamily member 13C	Up	-0.035	0.476	-0.104	0.0363	-0.082	0.0966	-0.0009	0.853	-0.134	0.00661	-0.08	0.108	0.047	0.347	0.111	0.0256	-0.063	0.205
TNFRSF14	TNR14	Tumor necrosis factor receptor superfamily member 14	Down	0.03	0.55	-0.301	6.36e-10	-0.061	0.219	0.145	0.00325	-0.069	0.167	0.07	0.156	-0.002	0.973	-0.185	0.000174	0.084	0.0911
TNFRSF17	TNR17	Tumor necrosis factor receptor superfamily member 17	Up	-0.095	0.0545	0.048	0.329	-0.24	1.04e-06	0.076	0.126	0.028	0.579	-0.072	0.148	0.07	0.158	-0.005	0.928	0.053	0.286
TNFRSF18	TNR18	Tumor necrosis factor receptor superfamily member 18	Up	0.102	0.0397	0.237	1.44e-06	-0.136	0.00579	-0.19	0.000113	0.254	2.27e-07	0.179	0.000296	0.192	9.58e-05	0.13	0.00841	-0.157	0.00147
TNFRSF25	TNR25	Tumor necrosis factor receptor superfamily member 25	Up	0.081	0.104	-0.323	2.9e-11	0.106	0.033	-0.092	0.0622	0.12	0.0154	0.103	0.0375	0.079	0.113	0.05	0.312	-0.096	0.0533
TNFRSF4	TNR4	Tumor necrosis factor receptor superfamily member 4	Up	-0.078	0.115	0.053	0.287	-0.259	1.25e-07	0.285	5.19e-09	0.046	0.354	0.087	0.0799	0.222	6.33e-06	-0.039	0.437	0.322	3.63e-11
TNFRSF8	TNR8	Tumor necrosis factor receptor superfamily member 8	Down	0.008	0.87	0.288	3.85e-09	-0.201	4.58e-05	0.027	0.589	0.093	0.0605	0.014	0.775	0.179	0.000281	0.136	0.00594	0.019	0.708
TNFRSF9	TNR9	Tumor necrosis factor receptor superfamily member 9	Up	0.053	0.29	0.384	6.06e-16	-0.118	0.0175	-0.072	0.149	0.235	1.65e-06	0.053	0.282	0.202	4.08e-05	0.025	0.618	-0.056	0.26
TNFRSF13	TNF13	Tumor necrosis factor ligand superfamily member 13	Up	-0.129	0.00926	-0.036	0.467	-0.1	0.0433	0.235	1.65e-06	-0.138	0.00526	-0.045	0.363	-0.063	0.202	-0.293	1.94e-09	0.195	7.69e-05
TNFRSF13B	TN13B	Tumor necrosis factor ligand superfamily member 13B	Down	0.033	0.501	0.386	3.11e-16	-0.162	0.00104	0.005	0.916	0.201	4.37e-05	0.035	0.476	0.163	0.000991	-0.014	0.772	0.021	0.676
TNFSF14	TNF14	Tumor necrosis factor ligand superfamily member 14	Down
TNFSF15	TNF15	Tumor necrosis factor ligand superfamily member 15	Up	0.013	0.798	0.175	0.000399	0.037	0.459	0.126	0.011	0.056	0.26	0.029	0.558	0.01	0.845	-0.144	0.00363	0.027	0.593
TNFSF18	TNF18	Tumor necrosis factor ligand superfamily member 18	Up
TNFSF4	TNFL4	Tumor necrosis factor ligand superfamily member 4	Down	0.039	0.434	0.326	1.92e-11	-0.153	0.00195	0.138	0.00515	0.11	0.0266	-0.001	0.984	0.133	0.00738	0.014	0.774	0.152	0.0021
TNFSF9	TNFL9	Tumor necrosis factor ligand superfamily member 9	Up	0.27	3.35e-08	0.222	6.62e-06	0.075	0.13	-0.114	0.0214	0.181	0.000242	0.108	0.0285	0.275	1.94e-08	0.26	1.09e-07	-0.084	0.0883
ULBP1	ULBP1	UL16-binding protein 1	Up	-0.008	0.866	0.162	0.00101	0.011	0.821	-0.128	0.0989	-0.101	0.0423	-0.009	0.849	-0.007	0.889	0.258	1.43e-07	-0.1	0.0431
